# Supplementary material for: Aberrant Alternative Splicing in U2af1/Tet2 Double Mutant Mice Contributes to Major Hematological Phenotypes
Source: Int J Mol Sci. 2021 Jun 28;22(13):6963. doi: 10.3390/ijms22136963 (PMC8269301; doi:10.3390/ijms22136963)
Supplement: Supplementary file 1 [file ijms-22-06963-s001.zip]

Archive with 1 entries (1 files):
- ijms-1246814-si final.rar
